# Supplementary material for: Ion Mobility Mass Spectrometry (IM-MS) for Structural Biology: Insights Gained by Measuring Mass, Charge, and Collision Cross Section
Source: Chem Rev. 2023 Feb 24;123(6):2902–49. doi: 10.1021/acs.chemrev.2c00600 (PMC10037255; doi:10.1021/acs.chemrev.2c00600)
Supplement: Supplementary file 1 — cr2c00600_si_001.xlsx [file cr2c00600_si_001.xlsx]

## Sheet: Theoretical upper and lower CCS
This spreadsheet can be used to calculate the Upper and Lower CCS values according to the Toy Model described Section 3.7.4
Detailed model analysis in Anal. Chem. 2014, 86, 22, 10979–10991
	Input																			Derivation of the average P.A considering three cases in which an extended structure modelled as a rod can be found in space
	CCS output
	Scaled CCS output: 1.19 for Helium data, 1.41 for Nitrogen data (monomeric proteins) and 1.32 for Nitrogen data (multimeric proteins)
	Paste Sequence	ARKCSLTGKW TNDLGSNMTI GAVNSRGEFT GTYITAVTAT SNEIKESPLH GTQNTINKRT QPTFGFTVNW KFSESTTVFT GQCFIDRNGK EVLKTMWLLR SSVNDIGDDW KATRVGINIF TRLRTQKE															asd
	Amino Acid Code	Amino acid	Individual Amino Acid Volume (A3)	Number of Amino Acids present n(i)	Volumes Sum (A3)	Intrinsic Size Parameter (ISP(i))	n(i) x ISP(i)
	A	Ala	92	5	460	1.07	5.35
	R	Arg	225	8	1800	1.27	10.16			Extended CCS (A^2) Calculations
	N	Asn	135	10	1350	0.92	9.2			Total length of protein (A)	464.64
	D	Asp	125	5	625	0.88	4.4			Average volume of amino (A^3)	144.453
	C	Cys	106	2	212	0.83	1.66			Average radius of amino (A)	3.55906
	E	Glu	155	6	930	0.91	5.46
	Q	Gln	161	4	644	0.98	3.92
	G	Gly	66	11	726	0.99	10.89			Extended CCS (A^2)	2130.87
	H	His	167	1	167	0.85	0.85			Extended CCS (A^2) - scaled for Nitrogen	2812.74
	I	Ile	169	8	1352	1.12	8.96			Extended CCS (A^2) - scaled for Helium	2535.73
	L	Leu	168	7	1176	1.19	8.33
	K	Lys	171	9	1539	1.23	11.07
	M	Met	171	2	342	1.04	2.08			Compact CCS (A^2) Calculations
	F	Phe	203	7	1421	1.05	7.35			Molecular Weight (Da.)	64000
	P	Pro	129	2	258	1	2			Volume (A^3)	70874.9
	S	Ser	99	9	891	0.99	8.91			Radius (A)	25.6725
	T	Thr	122	20	2440	1	20
	W	Trp	240	4	960	0.96	3.84			Compact CCS (A^2)	2070.55
	Y	Tyr	203	1	203	0.99	0.99			Extended CCS (A^2) - scaled for Nitrogen	2733.13
	V	Val	142	7	994	1.08	7.56			Extended CCS (A^2) - scaled for Helium	2463.95
			Sum ->	128	18490		132.98
			Average ISP ->	1.03891
Method for calculating Extended CCS							Method for calculating Compact CCS
1) From "Proteins" by Creighton, the length of an extended protein of n residues is l = n x 3.63 Angstroms.(1)							1) From ''Average protein density is a molecular-weight-dependent function" by Fischer et al. (4)
							Assume constant density, rho = 0.903 Da/A^3, which corresponds to compacted globular protein in gas phase c.f. crystallographic density ~1.50g/cm^3.
2) We then set the radius of the protein (modelled as a cylinder) as the average radius of an amino acid of the sequence for that protein.(2),(3)
							2) Work out volume of a sphere of that density from the molecular weight and consequently a radius of this ideal sphere. (2)
3) The average projection area of a cylinder of length l and radius,r is A= (2*r^2) + ((4/π)*r*l) (3) 4) The value for the helium scaling is explained in reference (5) and for nitrogen we used the CCS ratio (CCS(N2) / CCS(N2)) from reference (6) to derive an emperical factor (ratio * 1.19) for monomeric and multimeric proteins.							3) Taking a cross section of this ideal spherical protein amounts to cutting the sphere in half and calculating the area of this cross section which is sigma = pi*r^2, where r was calculated in step 2).
References
(1) Creighton et.al-1979-Experimental studies of protein folding and unfolding (10.1016/0079-6107(79)90030-0)
(2) Beveridge et.al-2014-A Mass-Spectrometry-Based Framework To Define the Extent of Disorder in Proteins (10.1021/ac5027435)
(3) Beveridge et.al-2019-Ion Mobility Mass Spectrometry Uncovers the Impact of the Patterning of Oppositely Charged Residues on the Conformational Distributions of Intrinsically Disordered Proteins (10.1021/jacs.8b13483)
(4) Fischer et.al-2004-Average protein density is a molecular-weight-dependent function (10.1110/ps.04688204)
(5) Fernandez De La Mora-2000-ESI of large multiply charged species proceeds via Dole's charged residue model (10.1016/S0003-2670(99)00601-7)
(6) France Aidan-2020-Using Collision Cross Section Distributions to Assess the Distribution of Collision Cross Section Values (10.1021/acs.analchem.9b05130)
